# Supplementary material for: Development and Application of Transcription Terminators for Polyhydroxylkanoates Production in Halophilic Halomonas bluephagenesis TD01
Source: Front Microbiol. 2022 Jun 27;13:941306. doi: 10.3389/fmicb.2022.941306 (PMC9271916; doi:10.3389/fmicb.2022.941306)
Supplement: Supplementary file 1 [file Table_1.xlsx]

## Sheet: Sheet1
gene_id	Term_start	Term_end	strand	5'_tail	5'_stem	loop	3'_stem	3'_tail
GME_RS00095	22876	22853	-	GAAAAATAAACAAAA	GGAGTGACTG	AGCG	CAGTCGCTCA	GGGTTCTCTTGGCAT
GME_RS00200	40969	40986	+	ATCTATAATGTGTCA	GGCGGCA	GCGT	TGCCGCC	TGTATCAATCGTACG
GME_RS00210	42271	42258	-	GAGACCACTAAAAAA	GCAGT	GGAA	ACTGC	TAAGCAATAAACGCT
GME_RS00210	42332	42305	-	AATTGATAGATAAAA	TGCCGCACC	GTCATCATCA	GGTGCGGCA	TTTTTTTGTTTACAC
GME_RS00210	42305	42332	+	AATTGATAGATAAAA	TGCCGCACC	GTCATCATCA	GGTGCGGCA	TTTTTTTGTTTACAC
GME_RS00360	75262	75281	+	ATTCTGCAGTGATAT	CGCCCGGC	CGCT	GCCGGGCG	TTTTGCTACTCCCCT
GME_RS00530	115636	115665	+	AGGTAAGGCATAGAA	CATCACTGCTCTA	TCAG	TAGAGCAGTGATG	TTTAAGCGATTTAAA
GME_RS00645	135469	135482	+	GGCAACGAGTCAATG	GCGGT	TTAC	ACTGC	TTTTTTTGTCTTACT
GME_RS00855	179823	179849	+	TAGGCGGTGTCCGCT	ACTTGGAGCGAT	TGT	AACGCTTCAAGC	TTTTTCTTTACTGCT
GME_RS00855	179824	179848	+	AGGCGGTGTCCGCTA	CTTGGAGCGAT	TGT	AACGCTTCAAG	CTTTTTCTTTACTGC
GME_RS00880	186074	186049	-	CGATATTATCAATCA	CAACAGAGGGC	CGCA	GCCCTCTGTTG	CTTCATCGTCTGGCT
GME_RS00880	186071	186052	-	TATTATCAATCACAA	CAGAGGGC	CGCA	GCCCTCTG	TTGCTTCATCGTCTG
GME_RS18895	239604	239579	-	GAGGCTAGCTAAAAA	TAAGAAAGGGG	GAGG	CCCCTTTCTTA	TTTGTCGAGGACATA
GME_RS18895	239597	239586	-	GCTAAAAATAAGAAA	GGGG	GAGG	CCCC	TTTCTTATTTGTCGA
GME_RS01500	329538	329584	+	GCGGCCTAAACTGCG	TCGTAGCGTTAGCGT-AATGGC	GGGT	GCCATTAACGCTAACCCTAAGG	TATTCTCAAAGCCTA
GME_RS01500	329539	329583	+	CGGCCTAAACTGCGT	CGTAGCGTTAGCGT-AATGGC	GGGT	GCCATTAACGCTAACCCTAAG	GTATTCTCAAAGCCT
GME_RS01830	391123	391150	+	GCTCCTGGCCGAAGA	CCGACATTACC	AGCACC	GCTAATGTCGG	TTTTGATGACAACCT
GME_RS01895	412112	412092	-	CTTCTCGCGGTATAA	GCCTCCCC	GAGAT	GGGGAGGC	ATACACATGCTGCTA
GME_RS01920	416676	416651	-	TCATCGATAAAAAAA	CGCTTATGC	GCAGTATT	GCATAAGCG	TTTTCATGTTTAGCT
GME_RS01995	434203	434179	-	TTAAGAGCTAAATAA	TTACCCCGCG	GCAAG	CGCGGGGTAA	TGTTCAAGCCTGATT
GME_RS01995	434179	434203	+	TTAAGAGCTAAATAA	TTACCCCGCG	GCAAG	CGCGGGGTAA	TGTTCAAGCCTGATT
GME_RS02010	436031	436060	+	AGTAATGCAAAAATA	CCGTGAGAGCGAA	GATA	TTCGCTTGAGCGG	TTTTTTAAGTAAGAT
GME_RS02205	470122	470145	+	ATTTAGTGGCTGATG	AGCGGCGGCC	ATTA	GGTCGCCGCA	TTGTGGGCATGCCCA
GME_RS02205	470123	470144	+	TTTAGTGGCTGATGA	GCGGCGGCC	ATTA	GGTCGCCGC	ATTGTGGGCATGCCC
GME_RS02250	488223	488244	+	TGAACTGATTTAATA	CGGCGCGTC	GTTA	GACGCGCCG	TTTGCTGGCAGTTAC
GME_RS02250	488244	488223	-	TGAACTGATTTAATA	CGGCGCGTC	GTTA	GACGCGCCG	TTTGCTGGCAGTTAC
GME_RS02690	591393	591407	+	ATAAAACGATTAAAC	CCAAGA	TCT	TTTTGG	TTTTTCTTTTGTCTT
GME_RS02735	608951	608981	+	TGTAAGCATCGATAA	GCCACCAAGCAGC	TAGCC	GTTGTTTGGTGGC	TTAATCATAAGGGAA
GME_RS02770	622600	622622	+	CAGGGGGCAACGATT	GAGCGCGCTG	TTA	CTTCGCGCTC	TTTTGGTGCGGCTTG
GME_RS03170	723813	723794	-	GCTGCCAAACGAACA	GGCGGTG	TCTTAG	CACCGCC	TCTGGTTAGTTGACA
GME_RS03175	724765	724744	-	TTTGAAGTATAAAAA	GCGCCGGC	GTTTCA	GCCAGCGC	TTAGCGATCAAGAAC
GME_RS03215	733483	733454	-	GTGATTGCTAGCATA	CCTATAAGGAGGC	GTTG	GCCTCTTTATAGG	TAGTCAATATGTTTA
GME_RS03345	761184	761212	+	TTCGTTTAGCGTTAG	AACAGCGCCCGGT	ATG	ACCGGGCGCTATG	TTAGTGAAGGGTGGG
GME_RS03345	761210	761186	-	CGTTTAGCGTTAGAA	CAGCGCCCGGT	ATG	ACCGGGCGCTA	TGTTAGTGAAGGGTG
GME_RS03345	761186	761210	+	CGTTTAGCGTTAGAA	CAGCGCCCGGT	ATG	ACCGGGCGCTA	TGTTAGTGAAGGGTG
GME_RS03345	761208	761188	-	TTTAGCGTTAGAACA	GCGCCCGGT	ATG	ACCGGGCGC	TATGTTAGTGAAGGG
GME_RS03345	761188	761208	+	TTTAGCGTTAGAACA	GCGCCCGGT	ATG	ACCGGGCGC	TATGTTAGTGAAGGG
GME_RS03535	799490	799518	+	CTGCTGGCTTTGAAA	GCATCCGCATCG	GTTTG	CTATGCGGATGC	TTTAGAGGCATTAGC
GME_RS03535	799518	799490	-	CTGCTGGCTTTGAAA	GCATCCGCATCG	GTTTG	CTATGCGGATGC	TTTAGAGGCATTAGC
GME_RS03535	799533	799556	+	CTTTAGAGGCATTAG	CCTCGTTATT	TATT	AATAACGAGG	TGGTTGCTGAGGTCT
GME_RS03575	806097	806127	+	CGCTTGAATTCATAC	TGCCTCTTTTCCT	TAATC	AGGCAAGGAGGCA	TATTTGTCAGGAGGA
GME_RS03665	825232	825280	+	GAATAGGGTTTAAAT	TGCCCACAAAGACGATTATCGTA	GGCC	TGCGCTAGTCGTATT-GTGGGTA	TTGTTTCTATACTAT
GME_RS03680	829112	829095	-	TCGCAACAGTAAAAA	GCACCGC	TCTG	GCGGTGC	TTTTGCATTTTAACG
GME_RS03680	829095	829112	+	TCGCAACAGTAAAAA	GCACCGC	TCTG	GCGGTGC	TTTTGCATTTTAACG
GME_RS03870	868735	868692	-	CCGATAGAACGAATA	GAGCCA-CCAGCGCAGCCAGC	ATA	ACTGGCCGCGCAGGATAGCTA	TCTAGCAGAGCGGCT
GME_RS03870	868733	868694	-	GATAGAACGAATAGA	GCCA-CCAGCGCAGCCAGC	ATA	ACTGGCCGCGCAGGATAGC	TATCTAGCAGAGCGG
GME_RS04070	913585	913563	-	AACGTTAGATAGAAA	GGCGGGCACC	AGG	AGCGCCCGCC	TTTAGAGCCGAAACT
GME_RS04070	913563	913585	+	AACGTTAGATAGAAA	GGCGGGCAC	CAGGA	GCGCCCGCC	TTTAGAGCCGAAACT
GME_RS04165	931712	931692	-	AGCGTTCAGAGAAAA	GGCGGGGGC	ATA	GCCCCCGCG	AAAATGGCCGGCAAC
GME_RS04165	931711	931693	-	GCGTTCAGAGAAAAG	GCGGGGGC	ATA	GCCCCCGC	GAAAATGGCCGGCAA
GME_RS04210	940249	940219	-	CAATTACAAACGGAA	TTGCTGTGCACGG	ACAGA	CCGCGCACAGCAA	AGTTCACCATCGTGG
GME_RS04405	985515	985495	-	CCCACGTTAAAGAAA	CGCCGCCC	GATTT	GGGCGGCG	TCTATGTTGGCGCTA
GME_RS04405	985495	985515	+	CCCACGTTAAAGAAA	CGCCGCCCG	ATT	TGGGCGGCG	TCTATGTTGGCGCTA
GME_RS04415	987946	987931	-	TGCGCCGACAAAAAA	GCGCCC	AAGT	GGGCGC	TAAAGTGAGTCGTTA
GME_RS04540	1023388	1023416	+	TTAGCTAAATACAAA	GGCCGGTGGCAC	TATCT	GTGCTACCGGCC	TTTTTGTTAAATAGT
GME_RS04745	1065232	1065257	+	TCATGGCCATTCACG	CGGCGCTAC	TTTTTGTT	GTAGCGCCG	TTTTACTTCTACGCT
GME_RS04760	1070018	1070037	+	ATTGTTCGCTTCGAG	CGGCGGTA	AGGA	TACTGCCG	TTTTTGCTAAATGTA
GME_RS05005	1115153	1115187	+	AGTTTTTAATAAGCA	AAAAAACGGGCGGCTC	ATT	GAGTCGCCCGTTCTCG	TTTATTACTACGCTA
GME_RS05005	1115181	1115159	-	TAATAAGCAAAAAAA	CGGGCGGCTC	ATT	GAGTCGCCCG	TTCTCGTTTATTACT
GME_RS05005	1115159	1115181	+	TAATAAGCAAAAAAA	CGGGCGGCTC	ATT	GAGTCGCCCG	TTCTCGTTTATTACT
GME_RS05010	1117903	1117879	-	GCCATAAACCAAAAA	GCCACGCTA	GTTACCA	TAGCGCGGC	TTGTCGTTGGGAGGC
GME_RS05015	1119099	1119082	-	AGCGCAATAAAAAAA	GCGGCC	TTGGTG	AGCCGC	TTTCAATCAAGCTGA
GME_RS05110	1138784	1138824	+	TATTGACCAATACTG	CAACGCCTCAGGCC	GAAAACTAACCAA	GGGCTGAGGCGTTG	TTGTTTACTGCTGAC
GME_RS05280	1180476	1180445	-	TACGTCTCCAAAAAA	GGCGCGCAGCACG	AAAAGG	CGCACAGCATGCC	ATTAAGGTGAATCTG
GME_RS05525	1231792	1231766	-	CAGGGCATTATAAGA	CCAGCAGAGGCC	AAT	AGCCTCTGTTGG	TTTTCAGGCAATAAC
GME_RS05525	1231766	1231792	+	CAGGGCATTATAAGA	CCAGCAGAGGC	CAATA	GCCTCTGTTGG	TTTTCAGGCAATAAC
GME_RS05980	1326656	1326695	+	TGCTTAGTTAATTGG	TTGTCTCAGCTCGCCGC	CTTTGC	GCGGTGAGTTGAGGCAG	TTTCCGTACAAGCCC
GME_RS05980	1326657	1326694	+	GCTTAGTTAATTGGT	TGTCTCAGCTCGCCGC	CTTTGC	GCGGTGAGTTGAGGCA	GTTTCCGTACAAGCC
GME_RS06005	1332264	1332299	+	TTCGACTGTAGCTAA	CGGCAGCCCGCAGTCC	AACTA	GGAC-GCGGGCTGTAG	TGCTTCCTAGATCTC
GME_RS06005	1332269	1332294	+	CTGTAGCTAACGGCA	GCCCGCAGTCC	AACTA	GGAC-GCGGGC	TGTAGTGCTTCCTAG
GME_RS06050	1339837	1339810	-	TGAATTTACGATAAG	CAAAAGGCCACC	CGTG	GGTGGCCTTTTA	TTATCCTAGTGACGC
GME_RS06050	1339832	1339815	-	TTACGATAAGCAAAA	GGCCACC	CGTG	GGTGGCC	TTTTATTATCCTAGT
GME_RS06075	1345020	1345040	+	CAGTCAAGTTTAAAA	GCCGGTGC	CGAAA	GTACCGGC	TTTTGAGCATGAACT
GME_RS06280	1395099	1395080	-	GATTCTATAAAAAAA	CAGGGAGC	CTTA	GCTCCCTG	TTGCGTATTGCTAAT
GME_RS06285	1397116	1397096	-	AAGGGGCAAAAAAAA	GCGCCATAT	AGT	AAATGGCGC	TCCCATTAATTGGTC
GME_RS06340	1409395	1409379	-	GTTTAGCAAATTAAA	GGCCGCC	AAT	GGCGCCC	GTCGAGCACCTCTAT
GME_RS06355	1414507	1414534	+	AATAAGCGTGAAAGT	CGCGCCGTAGG	TGAAAC	CCTGCGGCGCG	TTTTGCGTCTGAGAG
GME_RS06375	1418373	1418400	+	CAACGATTAACGATT	CCTAACGTGGTG	TAGT	CACCCTGTTAGG	TTGTTTGTTTCTATT
GME_RS06430	1434053	1434023	-	AGCGGGCACAAAAAA	GCGGGCTGCCATTCT	AGC	AGA-TGGC-GCCCGC	CTTTCTGGTATTGAT
GME_RS06590	1457363	1457340	-	GAGGACCTGATAAAA	CCCCGGCCA	GTGCGA	TGGCCGGGG	TTTTTTTATGGGCAA
GME_RS06720	1484217	1484202	-	CAATATTGAAAAAAA	GGCGT	GCTAAA	ACGCC	TGATTTAAGGATGCT
GME_RS06725	1484860	1484848	-	CCACCTCATAAAAAA	TTTCC	AGA	AGAAA	TTTTCGACGTCATGT
GME_RS06725	1484912	1484893	-	GACCGCAAAAAAAAA	TCAAGCGC	CGAA	GCGCTTGA	TTTTATCATCCCTGG
GME_RS06730	1485694	1485657	-	TCTTAGTTTAAGTAA	GGAAACGCCGCCGTCCG	CGAC	CAGACGACGACGCTTCC	AGGGCCCCAGTAGGG
GME_RS06730	1485689	1485662	-	GTTTAAGTAAGGAAA	CGCCGCCGTCCG	CGAC	CAGACGACGACG	CTTCCAGGGCCCCAG
GME_RS06785	1496884	1496861	-	GGGTACTCAAAGAAA	GACACCCGGG	TATG	CCCGGGTGTC	GTGCTGCCTTAAGGG
GME_RS06820	1502878	1502906	+	TCTTCATGACCTGAA	ACAAAAGGCGCC	CGTGT	GGCGCCTTTTGC	TTGGTGTGAGGGGTG
GME_RS06820	1502905	1502879	-	CTTCATGACCTGAAA	CAAAAGGCGCC	CGTGT	GGCGCCTTTTG	CTTGGTGTGAGGGGT
GME_RS06820	1502879	1502905	+	CTTCATGACCTGAAA	CAAAAGGCGCC	CGTGT	GGCGCCTTTTG	CTTGGTGTGAGGGGT
GME_RS06820	1502900	1502884	-	TGACCTGAAACAAAA	GGCGCC	CGTGT	GGCGCC	TTTTGCTTGGTGTGA
GME_RS06820	1502884	1502900	+	TGACCTGAAACAAAA	GGCGCC	CGTGT	GGCGCC	TTTTGCTTGGTGTGA
GME_RS06860	1514256	1514298	+	ATCAGCTAACCGACT	GCCTC-CTGCTAACCTAAGCT	AAT	GGCT-AGGTTAGCATTGGGGC	TTGTTTTAAGTGCTT
GME_RS06890	1520416	1520436	+	GTCCGCACATATAAA	TCTGCCCGC	TAG	GCGGGCAGA	TATGCTCAGAGTAAA
GME_RS06890	1520436	1520416	-	GTCCGCACATATAAA	TCTGCCCGC	TAG	GCGGGCAGA	TATGCTCAGAGTAAA
GME_RS07020	1548120	1548093	-	GCTGGCCATAAAAAA	GCGCCTGCTAC	ACAAAG	GCAGCAGGCGC	TAAAGTAATATTCAC
GME_RS07025	1549899	1549881	-	CGAGCAGCTGCAAAA	CGAGCGCA	ATA	TGCGCTCA	AAAGCGATTGGCAAA
GME_RS07025	1549898	1549882	-	GAGCAGCTGCAAAAC	GAGCGCA	ATA	TGCGCTC	AAAAGCGATTGGCAA
GME_RS07030	1551188	1551217	+	TCTTACGTTTAGCGT	GCTGGCCATTAAG	TCCG	CTTTATGGCGGGC	TTTTTCTAGCGCTTT
GME_RS07125	1570238	1570227	-	TAAAAACACAAGAAA	CGCT	TTTA	AGCG	CTTTGAAGGCGACGA
GME_RS07510	1655300	1655267	-	AACGCGACGTATAGA	CACAAAAAAACCGGC	CGCA	GCCGGTTTTTTTATG	GCGCCTGCCGGCTTA
GME_RS07510	1655298	1655269	-	CGCGACGTATAGACA	CAAAAAAACCGGC	CGCA	GCCGGTTTTTTTA	TGGCGCCTGCCGGCT
GME_RS07510	1655290	1655277	-	ATAGACACAAAAAAA	CCGGC	CGCA	GCCGG	TTTTTTTATGGCGCC
GME_RS07575	1670309	1670280	-	ATTGTCCAATAAAAA	TTCCGGCATCAGT	GGGC	ACTGATGCCGGAA	CATTGGCTTACCGGA
GME_RS07580	1671511	1671491	-	GGCGCCATTAAAAAA	CCCCAACC	TTTCG	GGCTGGGG	CTAAAAGAAAACTGA
GME_RS07595	1676350	1676384	+	GCTCTATAAACCAAA	GCGCCCGCAAGACCT	GCAGAA	GGGGCC-GCGGGCGC	TTTTTTATTGGCGTG
GME_RS07645	1685532	1685512	-	CTTTTAACGCAAAAA	TGCCCCGC	AACTG	GCGGGGCA	TTTCATGGTTCATCC
GME_RS07745	1707760	1707790	+	CAGCGTTACCGAGGT	TGGCACCGAGGCGG	GAT	CAGCCACAGTGCCA	TTATCGAGAAGCCCA
GME_RS08030	1773031	1773007	-	TACGCACACAAAAAA	TGCACCACCGC	TAA	GCAGTGGTGCA	GAGAAGATGGCGTAG
GME_RS08080	1785396	1785381	-	ATAGCGCAAAAAAAA	CCCCAC	GGCT	GTGGGG	TAAACTCTCAATTAA
GME_RS08220	1818240	1818222	-	CCAGTATGCAAAAAA	GCCCCGT	AATGA	ACGGGGC	TTTCGCAACGCTTAG
GME_RS08220	1818222	1818240	+	CCAGTATGCAAAAAA	GCCCCGT	AATGA	ACGGGGC	TTTCGCAACGCTTAG
GME_RS08260	1828762	1828725	-	TGTGATCAGAATGCA	CCCACTGACGCTGAACC	TGCC	GTTTCAGTGCCAGTGGG	CCTGCTTTAATAGCT
GME_RS08315	1842364	1842397	+	CCTGCTCGACGCCTC	GGTCTAAACAGACGC	AGAC	GGGTCTGTGTAGACC	TTTCATATCGACAAC
GME_RS08410	1864189	1864170	-	ATCAACGCAAAAAAA	CCCGCATC	TCTC	GATGCGGG	TTAGAACAGGGAAGG
GME_RS08540	1896433	1896415	-	TTTTTATTAAAAAAA	GTTCAGCA	GCT	TACTGATC	TTGTCTCGGCCAGGG
GME_RS08600	1909714	1909690	-	TATGCGAGTCAGCAA	GGGCAAGAGCT	AGT	ACCTCTTGCCC	TGCAAGCTCTAACTA
GME_RS08630	1918813	1918779	-	GCAAAAGTAAACAAA	CACAAAAAACCCCGC	ACTTG	GCGGGGTTTTTTAAG	CTTACCGAGTTAGTC
GME_RS08630	1918811	1918781	-	AAAAGTAAACAAACA	CAAAAAACCCCGC	ACTTG	GCGGGGTTTTTTA	AGCTTACCGAGTTAG
GME_RS08630	1918804	1918788	-	AACAAACACAAAAAA	CCCCGC	ACTTG	GCGGGG	TTTTTTAAGCTTACC
GME_RS08730	1947037	1947063	+	ATAAAAGCCTAGCTT	CC-CCCCGGCG	CTTAGT	CGCCGGGGCGG	CTTTCAGGTCATCAG
GME_RS08865	1976311	1976327	+	CGGCCCGGCGCAAAA	GCAGCGC	GAA	GCGCTGC	TGGGTTGGGTTGGGT
GME_RS08865	1976327	1976311	-	CGGCCCGGCGCAAAA	GCAGCGC	GAA	GCGCTGC	TGGGTTGGGTTGGGT
GME_RS08955	1997406	1997434	+	TCCCTCTAACGCAAA	GCGCTCCCATCAA	CAG	TGGATGGGAGCGC	TTTTTAACTTAGCCT
GME_RS08955	1997434	1997406	-	TCCCTCTAACGCAAA	GCGCTCCCATCAA	CAG	TGGATGGGAGCGC	TTTTTAACTTAGCCT
GME_RS09210	2061445	2061421	-	GTATCAGACGGAAGA	TCCCGGTGGCA	AGC	TGCCACCGGGG	GGCCTCTGGGGCGTG
GME_RS09265	2074877	2074867	-	GTAACATGGGAAAAA	GAGC	GTG	GCTC	GCCACTAGCCTCGTC
GME_RS09380	2096734	2096756	+	CTGGAGTAATAGCGG	CCGCGTCGTC	ACT	GATGGCGCGG	TTATTCATCTTCTGA
GME_RS09435	2108650	2108631	-	GCAGAGAATAAAAAA	TCAACGCA	AATG	TGCAGTGA	GAGTGTACCAAGACA
GME_RS09435	2108690	2108670	-	GTACCAAGACAAAAA	GGCCTCCC	ACGTA	GGGAGGCC	AAGGGAGCACGCCAG
GME_RS09450	2111146	2111175	+	AAGCGACATACTATT	GCCAGCGGCGAGCG	GCT	CCCT-GCCGCTGGC	TTTCCCACCTATTAA
GME_RS09505	2123591	2123559	-	ATTAAAGGTAGCTAA	GCGTCGTTTACGTT	CGCTT	ATCGTAAACGACGC	GATGCAGCGTACCGC
GME_RS09510	2124704	2124684	-	GCTAGAAAAAAGAAA	GCCGCTCC	AAGCG	GGAGCGGC	AAAAGACCGTGACTA
GME_RS09550	2131835	2131816	-	TGTAGGAATAGAAAA	GGGGCAGC	GCTG	GCTGCCCC	CTAGGTGATTGTCCG
GME_RS09585	2138859	2138833	-	GCTTCTTAACTAAAA	CAATGGCCGCCT	GAG	AGGCGGCCATTG	CGTATTCAACGAGAG
GME_RS09680	2158687	2158673	-	AGTGAGCCCAAAAAA	GCCGT	GAAGA	ACAGC	GCTTAACGTCGTCAG
GME_RS09760	2178808	2178794	-	CGCCTATCTAAAAAA	CCG-CG	ACAA	CGTCGG	TGCCTAGGCATTCCG
GME_RS18755	2186407	2186392	-	CAACATAAATAAAAA	CTCCTT	ATGC	ATGGAG	CAACCGACAGTGTAA
GME_RS18755	2186695	2186670	-	ACTATACACAAAAAA	GTAGGCCCCAC	CGAA	GTGGGGCCTTG	AGCACTCTTAGTATC
GME_RS18755	2186694	2186671	-	CTATACACAAAAAAG	TAGGCCCCAC	CGAA	GTGGGGCCTT	GAGCACTCTTAGTAT
GME_RS18755	2186692	2186673	-	ATACACAAAAAAGTA	GGCCCCAC	CGAA	GTGGGGCC	TTGAGCACTCTTAGT
GME_RS09880	2202813	2202795	-	GCCTTCCTGTAATGA	CAACGCTG	GGC	CAGCGTTG	TGGTTAAACGCCGCT
GME_RS09880	2202837	2202798	-	TTCCTGTAATGACAA	CGCTGGGCCAGCGTTGT	GGTTAA	ACGCCGCTGGCCCAGCA	AAAAAAGTGGTAATG
GME_RS09880	2202836	2202799	-	TCCTGTAATGACAAC	GCTGGGCCAGCGTTGT	GGTTAA	ACGCCGCTGGCCCAGC	AAAAAAAGTGGTAAT
GME_RS10000	2228219	2228188	-	ACCAGACAAAAAAAA	CGCTCCTTAAACCC	TGTC	GGGTTCAAGGAGCG	TTTTATTCACGCTAG
GME_RS10030	2233749	2233729	-	CGGAGTGAAACAAAA	CCGAGCGG	GTTAT	CCGCTCGG	CTAAGCTGTCATTAA
GME_RS10075	2241876	2241837	-	CAGAAAAATTAACAA	CGACACAGGGCCGGG-GG	AATAG	CCGCCCGGCCCTGAGATG	AAAAGCACTTGTTAG
GME_RS10075	2241871	2241842	-	AAATTAACAACGACA	CAGGGCCGGG-GG	AATAG	CCGCCCGGCCCTG	AGATGAAAAGCACTT
GME_RS10075	2241869	2241844	-	ATTAACAACGACACA	GGGCCGGG-GG	AATAG	CCGCCCGGCCC	TGAGATGAAAAGCAC
GME_RS10115	2249348	2249365	+	TTAAGCATAAAAAAA	CCGCCCC	AAAA	GGGGCGG	TTTGAGAGCATTGGT
GME_RS10115	2249365	2249348	-	TTAAGCATAAAAAAA	CCGCCCC	AAAA	GGGGCGG	TTTGAGAGCATTGGT
GME_RS10170	2259265	2259234	-	TTGTTCATCCTAAAA	CGCCAGACCCCCGC	TAGG	GCGGGGGTCTGGTG	GTAGGAGAAGGGAGC
GME_RS10190	2263663	2263679	+	AACCGTTATCGTTTG	GGCCTGC	ACT	GCGGGCC	TTTCAGGATAGAAAC
GME_RS10325	2295488	2295467	-	CTCCGCTAGGCGAAA	GGCAGCGCC	AGAA	GGCGCTGCA	TAAGTTAAGACGTGA
GME_RS10325	2295487	2295468	-	TCCGCTAGGCGAAAG	GCAGCGCC	AGAA	GGCGCTGC	ATAAGTTAAGACGTG
GME_RS10350	2300244	2300262	+	TGCAGCACCATTTCG	GTGATGTG	TAAG	CAC-TCAC	TTTTTTGTGCCCGCT
GME_RS10375	2304612	2304578	-	TAGCCCTTGCCAAGA	CGGCAGCGAATCCGTA	AAG	TACGCATCCGCTGCCG	GGGACGCACAGCGTT
GME_RS10385	2307585	2307605	+	TCCTTAAATGAGCCA	CCGCCGAC	CAGAA	GTCGGCGG	TCCTTTCATGCTTGC
GME_RS10725	2378886	2378869	-	CAAGTAATAAAAAAA	CCGGCCA	CGAA	TGGCCGG	CTTATCAAACGCTAT
GME_RS10785	2392599	2392574	-	AAATATTAGACACAA	CGTCGGCCACC	CTAG	GGTGGCCGACT	GCTAATACCTTTCAG
GME_RS10785	2392598	2392575	-	AATATTAGACACAAC	GTCGGCCACC	CTAG	GGTGGCCGAC	TGCTAATACCTTTCA
GME_RS11205	2480266	2480251	-	ACAGGCATAAAAAAA	GTCCCC	CGAA	GGGGAC	CCAGGTGGAGCACGC
GME_RS11240	2489702	2489685	-	ACTCTTTTGTAGTAA	GGCCATC	ATCG	GATGGCC	TTTAGTAGATGTTCG
GME_RS11240	2489685	2489702	+	ACTCTTTTGTAGTAA	GGCCATC	ATCG	GATGGCC	TTTAGTAGATGTTCG
GME_RS11440	2523642	2523602	-	CCCTCCTCTTACATA	GCGCTATGCTGT-GCTGCCG	CTC	CAGCAGCGACAGCCT-GCGC	GAGTTGCTTAGTACT
GME_RS12085	2676743	2676718	-	CCAGAAACAAAAAAA	CGGGCAGCCC	ACAAGG	GGGCTGCCCG	TTTTTAATCGTTGCC
GME_RS12090	2677088	2677069	-	AATATGCCTAAAAAA	TGAATGGT	TGAG	ACCACGCA	TATTTGCAGTCTCAG
GME_RS12115	2683309	2683278	-	TCGAAAAGCTACTAA	CAAAAAGCCCCTTC	ACAG	GAAGGGGCTTTTCG	AAAGAAACCTGTAAT
GME_RS12115	2683303	2683284	-	AGCTACTAACAAAAA	GCCCCTTC	ACAG	GAAGGGGC	TTTTCGAAAGAAACC
GME_RS12125	2683796	2683775	-	GGGAGGCTAAAAAAA	GC-AGTATCA	ATA	TGTTACTCGC	TGCTTTCCTCTAGCA
GME_RS12140	2686115	2686095	-	ACAGCATAACAAAAA	GGCGCCCCA	TGA	TGGGACGCC	TTTACTAACATCACT
GME_RS12210	2705672	2705641	-	CGTCTGCTGCGGAAA	CAGCAACGCGGGAG	TTGT	CTCCCGCGTCACCG	CATTCCTTAGCAGAT
GME_RS12265	2718224	2718197	-	ATATAAACTAAAAAA	CGCCAGCCTC	ATGAGCGA	GCAACTGGCG	TTAAATTCCAATTAA
GME_RS12295	2725925	2725897	-	CCTATCCCTATAAAA	CAGCACAACGGCC	TGCA	GGCCGTTGCG-TA	TCATCAATGCCAAAA
GME_RS12295	2725924	2725899	-	TATCCCTATAAAACA	GCACAACGGCC	TGCA	GGCCGTTGCGT	ATCATCAATGCCAAA
GME_RS12295	2725923	2725900	-	ATCCCTATAAAACAG	CACAACGGCC	TGCA	GGCCGTTGCG	TATCATCAATGCCAA
GME_RS12295	2725921	2725902	-	CCCTATAAAACAGCA	CAACGGCC	TGCA	GGCCGTTG	CGTATCATCAATGCC
GME_RS12470	2761667	2761638	-	AAATTCTATGAAAAA	CGGCCACTTAGCTA	ATA	CAGC-AAGTGGCCG	TTTTTTGTTTGCTTC
GME_RS12780	2821864	2821840	-	ACAACTAATAAAAAA	CCCCGCCAATG	TGT	CACTGGCGGGG	GCGTGGGGCTAACGG
GME_RS12920	2837330	2837311	-	TTGGTGCGCAGAAAA	GGGGGCTC	GCGA	GAGCCCCC	TTGATCAATCAATCA
GME_RS12950	2850665	2850635	-	GATACAACAGAAAAA	GGCCGGCAGCGGG	ATAAG	CCCGCCGCCAGCC	GTGGAAGCTTACGCA
GME_RS12960	2851895	2851873	-	TTTTAGGGCGATTAA	GCCGCACCTT	TAA	AAGATGCGGC	ACCTGCGGTCTTTGA
GME_RS12970	2853226	2853200	-	GCTTCACATAACGCA	GGGATGGCATGC	TAT	GCACACCACCCC	GCCACTTAATTAAAC
GME_RS13145	2887905	2887881	-	GTTCAAGTGGCCAAA	GAGGTGGTGCA	TCA	TGCACCACCTC	TTAGTGTCACGTCTC
GME_RS13145	2887881	2887905	+	GTTCAAGTGGCCAAA	GAGGTGGTGCA	TCA	TGCACCACCTC	TTAGTGTCACGTCTC
GME_RS13165	2894122	2894150	+	CTACTTATTAGCGCC	TGAGCCTTAG	CGCCTGAAT	CAAAGGCTCA	TTTTTTGTTTCCCCA
GME_RS13180	2897965	2897982	+	TGACGACTAGCGTAG	CCGCGCA	TCAC	TGCACGG	TTTTTTCAGCGATTT
GME_RS13480	2956558	2956539	-	TCGTTGATATAAAAA	CAGCCGCT	TAGA	AGCGGCTG	TTTTGCGTTTAAATG
GME_RS13480	2956539	2956558	+	TCGTTGATATAAAAA	CAGCCGCT	TAGA	AGCGGCTG	TTTTGCGTTTAAATG
GME_RS13495	2959013	2958994	-	ATGCGATTATACCAA	GCCTCGGC	AGTG	GCCGAGGC	TATCGGTTTGATAGT
GME_RS13765	3017196	3017226	+	TCATTAAGGTAAAGC	GTTAACGGGAGGC	TAATC	GCCTCCCGTTGCC	ATTGGTGGGGTGTGA
GME_RS13790	3023844	3023872	+	GTCGAGGCGATGATG	CCAGCCCAGGCAT	TTG	ATGCCTGAGCTGG	TGGGTTTAGCTAAAT
GME_RS13850	3035603	3035640	+	CGTAGTGCTCGGATA	CCAAGACCCCGTCACCGC	TTT	GCGG-GGCGGGGTTTTTG	TTTGTGTGGTACCAC
GME_RS13850	3035609	3035634	+	GCTCGGATACCAAGA	CCCCGTCACCGC	TTT	GCGG-GGCGGGG	TTTTTGTTTGTGTGG
GME_RS14055	3078462	3078496	+	TTTACCTAAGTAAAT	TGTCCGAAAAATGCC	TTTTTT	GGCATTTTT-GGGCG	TTTTTGCTTGCTGGT
GME_RS14135	3093234	3093250	+	ATCATGTGTTTAAGA	GGGGGC	CTTAC	GCCCCC	TTTTTCCCGCTTTGA
GME_RS14365	3143210	3143188	-	TTTAATTATGCAGAA	TCGGCTGGC	GTTCG	GCCAGCCGA	TTTGACTGATCAGCG
GME_RS14455	3166979	3166940	-	CCGCTTTTTTCAAAA	CCCG-TCCCTACCACCGC	GGCTA	GCGGTGGTAGGGAGCTAG	GTTATACCAGTTGCT
GME_RS14515	3180721	3180703	-	CATCAACACAAAAAA	GGGCAGCG	CTA	CGCTGCCC	GATAAGTCGTCACAA
GME_RS14830	3247648	3247666	+	GGTAACCTATGTTTT	TTGACGC	TTATT	GCGTCAA	TTTTGCTATGCTGAA
GME_RS14835	3248826	3248845	+	CCTTTAGGCACAGAA	CGGGAGGC	TTAT	GCCTCCCG	TTTTATTTTACGGCT
GME_RS14935	3270726	3270767	+	ATCGAATAGAAGCGT	TGTGGACGTCAGGCGCCGT	TGAT	ATGGCGTCTGACGTTTACG	TGGTTGGCTCTTATA
GME_RS14935	3270732	3270761	+	TAGAAGCGTTGTGGA	CGTCAGGCGCCGT	TGAT	ATGGCGTCTGACG	TTTACGTGGTTGGCT
GME_RS15070	3300817	3300774	-	GTGATCTTATCGAAA	CACA-TCTCGCCCGCTGGCGT	TGA	ACGCTCGCGGGCGAGAACGGG	CGTTATTTGCTGGGA
GME_RS15070	3300815	3300776	-	GATCTTATCGAAACA	CA-TCTCGCCCGCTGGCGT	TGA	ACGCTCGCGGGCGAGAACG	GGCGTTATTTGCTGG
GME_RS15070	3300812	3300778	-	TCTTATCGAAACACA	TCTCGCCCGCTGGCGT	TGA	ACGCTCGCGGGCGAGA	ACGGGCGTTATTTGC
GME_RS15260	3331713	3331694	-	TACCCATTATGAAAA	GCCCCTGA	TGAA	TCAGGGGC	TTTTATCGTTCCTAG
GME_RS15325	3347508	3347477	-	CGGCGTAGAAAAAAA	GCGGCAATGGACA	GCTATT	TGCCCATCGCCGC	TGCTTTTATAAACGT
GME_RS15515	3386553	3386538	-	CGCGAGATAAAAAAA	GCGAGC	TAAT	GCTCGC	CTTAAAATGTGAATT
GME_RS15615	3407873	3407844	-	CAGTAAGCATCTAAA	GCCGCCACCGC	CCCGTACT	GCGCCGGCGGC	TTCCCTTAGAGGGTG
GME_RS15620	3408467	3408446	-	TTATGCAAACAAAAA	CACCGACGC	CTAA	ACGTCGGTG	CTGAGCTAAAAAGCA
GME_RS15625	3410351	3410335	-	TTCTGACCCTGACAA	CCGCGGC	TAA	GCCGCGG	CGCCCTTTTTCGTTG
GME_RS15780	3436480	3436455	-	ACACTCGCTGTGAAA	TGGCGTGAGCT	AATT	AGCTCACGCCC	ATTACGGGTTTATTC
GME_RS15780	3436479	3436456	-	CACTCGCTGTGAAAT	GGCGTGAGCT	AATT	AGCTCACGCC	CATTACGGGTTTATT
GME_RS15800	3439971	3440001	+	CAACCACGACTAGCT	CGGTGGTTAGCAG	TCTGT	CTGCTAACAACCG	TATTAGTTGGATGTG
GME_RS16165	3499561	3499535	-	AATGTCATACAGAAA	TTAACGCCGACC	ATG	GGCCGGCGTTAA	TTAAAGGGTTATTTT
GME_RS16540	3585972	3585949	-	GTTTCTGAGCATTAA	TAGAGCGGGC	CGAA	GCCCGCCCTA	AAAGGATTAGCGGGT
GME_RS16575	3595148	3595126	-	TAAGACATAAAAAAA	CGCTATGG	TATTTAG	CCATAGCG	TTTAGCGTTCTTAAC
GME_RS16730	3630208	3630191	-	TTGCTTGTAAAAAAA	GGCGCAT	TTTC	ATGCGCC	TTTTTACTCTTTTGC
GME_RS16790	3644149	3644121	-	AGATTGAAATAAAAA	GCCCCATGGAAA	GGCTG	TTTCCATGGGGA	AGCGGGTCTAACAAT
GME_RS16790	3644148	3644122	-	GATTGAAATAAAAAG	CCCCATGGAAA	GGCTG	TTTCCATGGGG	AAGCGGGTCTAACAA
GME_RS16875	3662511	3662489	-	AGTTGCCAAATAAAA	GAACCCCGC	ACATG	GCGGGGTTC	TTAACGACGTTAAAC
GME_RS16880	3665257	3665219	-	TTTACCCTAAGGTAA	TACCCGATATCCGGACTG	AGA	CAGCCCGAATATCGGGTT	TATTAAAAATGCTTC
GME_RS16880	3665255	3665221	-	TACCCTAAGGTAATA	CCCGATATCCGGACTG	AGA	CAGCCCGAATATCGGG	TTTATTAAAAATGCT
GME_RS16900	3669092	3669063	-	GCCGCTTCTGACTAA	TAGGACACTGGC	GATGTT	GCCAGTGTCCTG	AAATGTGTTCAACGC
GME_RS16900	3669090	3669065	-	CGCTTCTGACTAATA	GGACACTGGC	GATGTT	GCCAGTGTCC	TGAAATGTGTTCAAC
GME_RS16910	3670982	3670959	-	CGTAAAACAAAAAAA	TTCGGTTAGC	GTAAA	GCTA-CCGAA	TTTTTCGAAGGTAAG
GME_RS16945	3677702	3677681	-	GGAAATTACAAACAA	CAACGCCCC	TTAT	GGGGCGTCA	CCTTCAATCAATCCA
GME_RS16945	3677699	3677684	-	AATTACAAACAACAA	CGCCCC	TTAT	GGGGCG	TCACCTTCAATCAAT
GME_RS16975	3684358	3684340	-	CCGATAATAGAAAAA	GGCTGCC	ACGTG	GGCAGCC	TTTAATGTCGAAAAC
GME_RS17115	3716067	3716042	-	CAGTGCAAATAAAGA	CGGCGAAGTA	GGGGTG	TGCTTCGCCG	GTAACGTCAACATGC
GME_RS17280	3751784	3751759	-	CCTTCCTCCACAAAA	GCCCGATAGAC	TTTC	GTCTACCGGGC	GTTCAACAATATTAA
GME_RS17330	3772371	3772346	-	TATTAGTAACAGAAA	CTGGGGAGAGA	GAAG	TCTCTCCCCAA	GCTTGCGAATTAATC
GME_RS17330	3772370	3772347	-	ATTAGTAACAGAAAC	TGGGGAGAGA	GAAG	TCTCTCCCCA	AGCTTGCGAATTAAT
GME_RS17370	3794310	3794269	-	TGGTGTTGAACTCAA	TGGTCGCGGAC-CCGGCT	GGAAAAA	AGCCGGAGTCCGGGGCCA	GGGCACGATCCACTA
GME_RS17370	3794306	3794294	-	CCCGGCTGGAAAAAA	GCCGG	AGT	CCGGG	GCCAGGGCACGATCC
GME_RS17435	3812330	3812303	-	CACCGAATAGCAAAA	CGCCCCTGGCAG	CAAG	CTACCAGGGGCG	TTAAATTTGGTGGGT
GME_RS17600	3850937	3850919	-	ACCAAGTGAATAAAA	CGGCTT	GCGTGAT	AAGCCG	CTTTACGATCCGTTA
GME_RS17600	3851004	3850981	-	CTAGGTTACTAAAAA	GGCAGACCAC	AGAA	GTGGTCTGCC	TTTTTATTATCTATA
GME_RS17705	3872612	3872585	-	TACCCAGAATGCAAA	GCGGGCTAGACA	ACTA	TGCCTAACCCGC	TCATTCACGCCAAGA
GME_RS17910	3912226	3912197	-	TATTGGCGCATAAAA	CGCCGCTAAGC	GCTCCATT	GCTTAGCGGCT	TCTAAACAGCTATCC
GME_RS17910	3912198	3912225	+	ATTGGCGCATAAAAC	GCCGCTAAGCG	CTCCAT	TGCTTAGCGGC	TTCTAAACAGCTATC
GME_RS17910	3912225	3912198	-	ATTGGCGCATAAAAC	GCCGCTAAGC	GCTCCATT	GCTTAGCGGC	TTCTAAACAGCTATC
GME_RS17925	3915836	3915820	-	ACTAGAAATGCAAAA	GGCGGCC	AAT	GGCCGCC	TTTAAGCATCACTTC
GME_RS18025	3936055	3936021	-	GACATCAGCATCGAA	TGAGTAAA-GGCACCC	GGCT	GGGTGCCCTTTACTCA	CGGCTTACTCGTCGC
GME_RS18025	3936028	3936047	+	GCATCGAATGAGTAA	AGGCACCC	GGCT	GGGTGCCC	TTTACTCACGGCTTA
GME_RS18025	3936046	3936029	-	CATCGAATGAGTAAA	GGCACCC	GGCT	GGGTGCC	CTTTACTCACGGCTT
GME_RS18025	3936029	3936046	+	CATCGAATGAGTAAA	GGCACCC	GGCT	GGGTGCC	CTTTACTCACGGCTT
GME_RS18150	3958042	3958018	-	ATCTGAACTGAAAAA	GACCTTCCCGC	GGA	ACGGGAAGGTC	TTAATGATCAACTGA
GME_RS18205	3974414	3974425	+	TTTTTTAGCTTTACA	TATG	GTTA	CATA	TTTTTTTCAAAATAG
GME_RS18450	4031975	4031938	-	CGTCTTCAACCAGAA	GACATGTGTGCAGCG	GCCACCTT	CGCTGCACACATGTT	AAATAACAGTGATAC
GME_RS18450	4031973	4031940	-	TCTTCAACCAGAAGA	CATGTGTGCAGCG	GCCACCTT	CGCTGCACACATG	TTAAATAACAGTGAT
GME_RS18455	4033866	4033841	-	CCACGCATAAAAAAA	TCCCCAAAGGC	GCAA	GCCCTGGGGGA	TTTTGCAAACAGTTC
GME_RS18455	4033931	4033908	-	CTCAACAACAAAAAA	CCCCAGCTTC	ATTG	GAAGCTGGGG	TTTTTCTTAATAAGT
GME_RS18460	4035078	4035045	-	GCACGCAACGTTAAA	CGCCTCGGGGCGCG	ACAATG	CGCGCCCCGAGGCT	CTAACTAGTGCACTA
GME_RS18460	4035077	4035046	-	CACGCAACGTTAAAC	GCCTCGGGGCGCG	ACAATG	CGCGCCCCGAGGC	TCTAACTAGTGCACT
GME_RS18540	4057120	4057099	-	ATGGCAACAAAAAAA	CGCCTTGGT	GGCT	ACCAAGGCG	TTCTCAAAAAGTATC
